# Supplementary material for: Diffuse astrocytoma, AYA-type, frequently MAPK-altered: report of 45 patients
Source: Acta Neuropathol. 2025 Apr 9;149(1):32. doi: 10.1007/s00401-025-02873-8 (PMC11982118; doi:10.1007/s00401-025-02873-8)
Supplement: Supplementary file 5 — Supplementary file5 (XLSX 26 KB) [file 401_2025_2873_MOESM5_ESM.xlsx]

## Sheet: Supplementary Table 1
	Supplementary Table 1 - Clinicopathological and molecular characteristics of the cohort
idat_filename	Case #	Add'l sample label	newly profiled	Data source	Primary vs. Recurrent Tumor	IDAT	Sex	Age (years)	Tumor location	Midline	Heidelberg v12 class	Heidelberg v12 score	MGMT status	diagnosisProvided	Ki-67	CDKN2A/B homozygous deletion	PDFGRA amplification	MYCN amplification	MET amplification	CDK4 amplification	BRAF amplification	TERT amplification	MDM4 amplification	CCND2 amplification	EGFR amplification	CDK6 amplification	Any gene amplification	Number of gene amplifications	Overal survival time (days)	Vital status (0=alive, 1=deceased)	DKFZ 12.8 output
205624870097_R08C01	P1	AZ75	1	NIH case	Primary	205624870097_R08C01	M	44	Spinal cord	yes	HGG_B	0.846454	unmethylated	High Grade Neoplasm	0.2	.	present	.	.	.	.	.	.	.	.	.	present	1	.	.	0.998504
205617090106_R05C01	P2-P	ISS_309	1	IDAT's sent to NIH	Primary	205617090106_R05C01	F	7	Spinal cord	yes	HGG_B	0.97	unmethylated	.	.	.	.	.	.	.	.	.	.	.	.	.	.	0	1084	0	0.995088
207920170074_R02C01	P2-R	ISS_356	1	IDAT's sent to NIH	Recurrent	207920170074_R02C01	F	NA	Spinal cord	yes	HGG_B	1	unmethylated	.	.	.	.	.	.	.	.	.	.	.	.	.	.	0	.	.	0.999742
207278070097_R07C01	P3-P	DW78	1	NIH case	Primary	207278070097_R07C01	M	11	Supratentorial	no	HGG_B	0.996061	unmethylated	Ganglioglioma WHO grade 2	<1%	.	.	.	.	.	.	.	.	.	.	.	.	0	4516	1	0.999182
207019360052_R08C01	P3-R	DL15	1	NIH case	Recurrent	207019360052_R08C01	M	23	Supratentorial	no	HGG_B	0.999999	unmethylated	High-grade glial or glioneuronal tumor with features suggestive of anaplastic ganglioglioma or pleomorphic xanthoastrocytoma, CNS WHO grade 3	0.3	present	.	.	present	.	present	.	.	.	.	.	present	2	.	.	0.999999
205103220107_R04C01	P4	AI42	1	NIH case	Primary	205103220107_R04C01	F	38	Supratentorial	no	HGG_B	0.998373	unmethylated	Infiltrating glioma, IDH1 (R132H)-negative	0.05	.	.	.	.	.	.	.	.	.	.	.	.	0	793	1	0.985436
206699910147_R01C01	P5	DG85	1	NIH case	Primary	206699910147_R01C01	F	25	Supratentorial	no	HGG_B	0.998681	unmethylated	Pediatric oligodendroglioma	.	.	.	.	.	.	.	.	.	.	.	.	.	0	2337	0	0.992472
206693330058_R02C01	P6	DI32	1	NIH case	Primary	206693330058_R02C01	M	36	Supratentorial	no	HGG_B	0.999642	unmethylated	High grade glioma, IDH-wildtype	moderate to high	present	.	.	.	.	.	.	.	.	.	.	.	0	.	.	0.999575
9296931023_R03C01	P7	TCGA_FG_5963_02		TCGA	Primary	9296931023_R03C01	M	23	Supratentorial	no	HGG_B	0.999718	unmethylated	Glioblastoma	.	present	.	.	.	.	.	.	.	.	.	.	.	0	777	1	0.999984
207019360068_R03C01	P8	DJ27	1	NIH case	Primary	207019360068_R03C01	M	29	Supratentorial	no	HGG_B	0.999725	unmethylated	High-grade glioma	.	.	present	.	.	present	.	.	.	.	.	.	present	2	570	0	0.999886
206375080043_R08C01	P9	CH19	1	NIH case	Primary	206375080043_R08C01	F	25	Supratentorial	no	HGG_B	0.999765	unmethylated	High grade glioma (Diffuse pediatric H3-wt, IDH-wt)	0.2	.	present	.	.	.	.	.	.	.	.	.	present	1	322	0	0.997168
205848670064_R02C01	P10	BN83	1	NIH case	Primary	205848670064_R02C01	M	63	Supratentorial	yes	HGG_B	0.999873	unmethylated	Minimal hypercellularity, with rare atypical cells , and gliosis	<1%	.	.	.	.	.	.	.	.	.	.	.	.	0	750	0	0.999994
205722630168_R08C01	P11	BE36	1	NIH case	Primary	205722630168_R08C01	F	41	Supratentorial	yes	HGG_B	0.999907	unmethylated	Glial neoplasm	5-8%	.	.	.	.	.	.	.	.	.	.	.	.	0	1734	0	0.999964
203220070156_R03C01	P12	C3N_03473_01		PMID: 33577785	Primary	203220070156_R03C01	F	30.2822	Supratentorial	no	HGG_B	0.999947	unmethylated	.	.	present	.	.	.	.	present	.	.	.	.	.	present	1	365	1	0.999975
206699910116_R05C01	P13	CY66	1	NIH case	Primary	206699910116_R05C01	M	70	Supratentorial	yes	HGG_B	0.999985	unmethylated	Glioblastoma, IDH wildtype but with consideration of unusual high grade glioma	30-40%	.	.	present	.	present	.	.	.	.	.	.	present	2	15	1	0.999938
203788750123_R04C01	P14	AYA_11		PMID: 35191072	Primary	203788750123_R04C01	F	29	Supratentorial	no	HGG_B	0.999987	unmethylated	.	.	present	.	.	present	.	.	.	.	.	.	.	present	1	291	1	0.999996
204296590015_R07C01	P15	Y897	1	NIH case	Primary	204296590015_R07C01	M	53	Supratentorial	no	HGG_B	0.999989	unmethylated	Glioblastoma		present	.	.	.	.	.	.	.	.	.	.	.	0	453	0	1
9985131011_R06C01	P16	pHGG_META_0125		PMID: 28966033	Primary	9985131011_R06C01	M	24	Supratentorial	no	HGG_B	0.999998	unmethylated	.	.	present	present	.	.	.	.	.	.	.	.	.	present	1	540	1	0.999999
203788750038_R07C01	P17	AYA_29		PMID: 35191072	Primary	203788750038_R07C01	M	26	Supratentorial	no	HGG_B	0.999998	unmethylated	.	.	.	.	.	present	present	.	present	.	present	.	.	present	4	183	1	0.999999
206702460098_R07C01	P18	CV54	1	NIH case	Primary	206702460098_R07C01	F	45	Supratentorial	no	HGG_B	0.999999	unmethylated	Diffuse pediatric-type high-grade glioma	0.1	.	.	.	.	.	.	.	.	.	.	.	.	0	.	.	1
206699910089_R05C01	P19	DD01	1	NIH case	Primary	206699910089_R05C01	F	27	Supratentorial	no	HGG_B	1	unmethylated	Diffuse pediatric-type high-grade glioma	.	present	.	present	.	.	.	.	.	.	.	.	present	1	365	0	1
203788750038_R05C01	P20	AYA_24		PMID: 35191072	Primary	203788750038_R05C01	M	30	Supratentorial	no	HGG_B	1	unmethylated	.	.	.	.	present	.	.	present	.	present	.	.	.	present	3	601	1	0.999999
207019360051_R04C01	P21	DR67	1	NIH case	Primary	207019360051_R04C01	M	24	Cerebellar	yes	HGG_B	1	unmethylated	Diffuse pedHGG H3/IDH wildtype, CNS WHO grade 4	.	.	.	present	.	.	.	.	.	.	.	.	present	1	.	.	1
205841320086_R04C01	P22	BQ90	1	NIH case	Primary	205841320086_R04C01	M	35	Cerebellar	NA	HGG_B	1	unmethylated	Astrocytic neoplasm	0.15	present	.	.	.	.	.	.	.	.	.	.	.	0	1634	0	1
GSM3488387_202073210097_R02C01	P23	NOA_08_010		PMID: 32064499	Primary	GSM3488387_202073210097_R02C01	M	NA	NA	NA	HGG_B	1	unmethylated	.	.	.	.	.	.	.	.	.	.	.	.	.	.	0	289	1	0.999995
GSM4273826_3999100088_R05C02	P24	EORTC26101_151		PMID: 32991787	NA	GSM4273826_3999100088_R05C02	M	NA	NA	NA	HGG_B	1	unmethylated	.	.	present	present	.	.	.	.	.	.	.	.	.	present	1	122	1	1
207429040084_R02C01	P25	ER41	1	NIH case	Primary	207429040084_R02C01	M	24	Supratentorial	yes	HGG_B	0.971516	unmethylated	Infiltrative glioma	.	.	.	.	.	.	.	.	.	.	.	.	.	0	63	0	0.996515
205121980082_R08C01	P26	AF05	1	NIH case	Primary	205121980082_R08C01	F	11	Spinal cord	no	HGG_B	0.99	unmethylated	Diffuse glioma with histologic features suggesting oligodendroglioma	Less than 5%	.	.	.	.	.	.	.	.	.	.	.	.	0	1864	0	0.99525
203788750038_R03C01	P27	AYA_20		PMID: 35191072	Primary	203788750038_R03C01	F	29	Supratentorial	no	HGG_B	0.997514	unmethylated	.	.	.	present	present	.	.	.	.	.	.	.	.	present	2	.	.	0.999108
GSM2941588_9855358003_R01C01	P28	DIA_0661		PMID: 29539639	Primary	GSM2941588_9855358003_R01C01	M	78	NA	NA	HGG_B	0.99	unmethylated	.	.	present	.	.	.	.	.	.	.	.	.	.	.	0	.	.	0.999507
207361110085_R03C01	P29	EE58	1	NIH case	Primary	207361110085_R03C01	F	30	Supratentorial	no	HGG_B	0.977967	methylated	High-grade glioma, NEC (not elsewhere classified)	.	present	present	.	.	.	.	.	.	.	.	.	present	1	463	0	0.99897
207357020028_R07C01	P30	EF18	1	NIH case	Primary	207357020028_R07C01	M	36	Cerebellar	no	HGG_B	0.999307	unmethylated	High-grade astrocytoma with piloid features	.	present	present	.	.	.	.	.	.	.	.	.	present	1	384	1	0.999963
207310410022_R08C01	P31	EO06	1	NIH case	Primary	207310410022_R08C01	F	21	Supratentorial	yes	HGG_B	0.838143	unmethylated	Diffuse astrocytic tumor, NEC	.	.	.	.	.	.	.	.	.	.	.	.	.	0	482	0	0.990515
207440580021_R06C01	P32	EX59	1	NIH case	Primary	207440580021_R06C01	M	11	Supratentorial	no	HGG_B	0.999564	unmethylated	Glial neuronal tumor, favor low-grade	.	.	.	.	.	.	.	.	.	.	.	.	.	0	.	.	0.999953
207534240177_R01C01	P33	FB10	1	NIH case	Primary	207534240177_R01C01	F	43	Supratentorial	no	HGG_B	0.982206	unmethylated	High grade infiltrative glioma, at least CNS WHO grade 3	0.5	present	.	present	present	.	.	.	.	.	.	.	present	2	3691	1	0.999105
207534240105_R05C01	P34	FE36	1	NIH case	Primary	207534240105_R05C01	M	32	Cerebellar	no	HGG_B	0.999993	unmethylated	High grade glioma, FGFR1 altered	0.5	.	.	.	.	.	.	.	.	.	.	.	.	0	197	0	0.999999
208009790167_R03C01	P35	FQ84	1	NIH case	Primary	208009790167_R03C01	M	29	Cerebellar	no	HGG_B	0.976727	unmethylated	Diffuse glioma, high grade	0.7	.	present	.	.	.	.	.	.	.	.	.	present	1	.	.	0.999771
206897320040_R02C01	P36	ISS_263	1	IDAT's sent to NIH	Primary	206897320040_R02C01	M	41	Supratentorial	no	HGG_B	1	unmethylated	.	.	present	.	.	.	.	.	.	.	.	.	.	.	0	.	.	0.999999
207700180112_R07C01	P37	ISS_354	1	IDAT's sent to NIH	Primary	207700180112_R07C01	M	45	Supratentorial	no	HGG_B	1	unmethylated	.	.	present	.	.	.	.	.	.	.	.	.	.	.	0	.	.	0.999997
208160540115_R03C01	P38	ISS_598	1	IDAT's sent to NIH	Primary	208160540115_R03C01	M	75	Supratentorial	no	HGG_B	0.99463	unmethylated	.	.	.	.	.	.	.	.	.	.	.	.	.	.	0	.	.	0.999561
204920840119_R04C01	P39	Z594	1	NIH case	Primary	204920840119_R04C01	M	40	Supratentorial	no	HGG_B	1	unmethylated	Glioblastoma	0.45	.	present	.	.	.	.	.	.	.	.	.	present	1	380	1	1
208234470082_R05C01	P40	GU80	1	NIH case	Recurrent	208234470082_R05C01	M	43	Supratentorial	no	HGG_B	0.997949	unmethylated	Glioma with high-grade features	25-30%	.	.	.	.	.	.	.	.	.	.	.	.	0	943	0	0.999921
207687900060_R06C01	P41	GI52	1	NIH case	Primary	207687900060_R06C01	F	42	Cerebellar	no	HGG_B	0.999976	unmethylated	Pleomorphic glioneuronal tumor with xanthomatous cells, increased mitotic activity (40 per 10 high-power fields) and tumor necrosis.	0.9	.	.	present	.	.	.	.	.	.	present	present	present	3	.	.	0.999922
208356090122_R03C01	P42	Methylscape2	1	Downloaded to Methylscape	Primary	208356090122_R03C01	M	33	Supratentorial	no	HGG_B	0.999891	unmethylated	.	.	.	present	present	.	.	.	.	.	.	.	.	present	2	.	.	0.999987
206036790160_R03C01	P43	Methylscape3	1	Downloaded to Methylscape	Primary	206036790160_R03C01	M	NA	NA	NA	HGG_B	0.999184	methylated	.	.	.	.	.	.	.	.	.	.	.	.	.	.	0	.	.	0.856213
208234470099_R06C01	P44	GX44	1	NIH case	Primary	208234470099_R06C01	F	36	Cerebellar	NA	HGG_B	1	unmethylated	High grade glioma with focal pleomorphic features	15-20%	.	.	.	.	.	.	present	.	.	.	.	present	1	.	.	1
208234480063_R06C01	P45	GW73	1	NIH case	Primary	208234480063_R06C01	M	21	Cerebellar	NA	HGG_B	1	unmethylated	Astrocytic glioma with high grade histologic features	.	.	.	.	.	.	.	.	.	.	present	.	present	1	.	.	0.999992

## Sheet: Supplementary Table 2
Supplementary Table 2 - Reference DNA methylation classes
Abbreviation	DNA methylation class	Classifier
pedHGG_MYCN	Diffuse paediatric-type high grade glioma, MYCN subtype	DKFZv12.8
pedHGG_RTK1A	Diffuse paediatric-type high grade glioma, RTK1A subtype	DKFZv12.8
pedHGG_RTK1B	Diffuse paediatric-type high grade glioma, RTK1B subtype	DKFZv12.8
pedHGG_RTK1C	Diffuse paediatric-type high grade glioma, RTK1C subtype	DKFZv12.8
pedHGG_RTK2A	Diffuse paediatric-type high grade glioma, RTK2A subtype	DKFZv12.8
pedHGG_RTK2B	Diffuse paediatric-type high grade glioma, RTK2B subtype	DKFZv12.8
pedHGG_A	Diffuse paediatric-type high grade glioma, H3 wildtype and IDH wild type, Subtypes A	DKFZv12.8
pedHGG_B	Diffuse paediatric-type high grade glioma, H3 wildtype and IDH wild type, Subtypes B	DKFZv12.8
GBM_MES_TYP	Glioblastoma, IDH wildtype, subclass mesenchymal	DKFZv12.8
GBM_RTK_I	Glioblastoma, IDH-wildtype, RTK1 subtype	DKFZv12.8
GBM_RTK_II	Glioblastoma, IDH-wildtype, RTK2 subtype	DKFZv12.8
A_IDH_LG	Astrocytoma, IDH-mutant; lower grade	DKFZv12.8
A_IDH_HG	Astrocytoma, IDH-mutant; high grade	DKFZv12.8
HGAP	High grade astrocytoma with piloid features	DKFZv12.8
MYB_B	Diffuse astrocytoma, MYB- or MYBL1-altered subtype B	DKFZv12.8
MYB_C	Diffuse astrocytoma, MYB- or MYBL1-altered subtype C	DKFZv12.8
MYB_D	Diffuse astrocytoma, MYB- or MYBL1-altered subtype D	DKFZv12.8
ANTCON/GTAKA	Anaplastic neuroepithelial tumor with condensed nuclei/Glioneuronal tumor with ATRX alteration, kinase fusion and anaplastic features	DKFZv12.8
GNT_A/GNT_KinF_A	Diffuse glioneuronal tumor, subtype A/Glioneuronal tumor, kinase-fused	DKFZv12.8
DAYA/HGG_B	Diffuse astrocytoma, AYA-type, frequently MAPK-altered	DKFZv12.8
HPAP	High-grade glioma with pleomorphic and pseudopapillary features	inhouse collection
PXA	Pleomorphic xanthoastrocytoma	DKFZv12.8
GG	Ganglioglioma	DKFZv12.8
PLNTY	Polymorphous low-grade neuroepithelial tumor of the young	DKFZv12.8
PA_CORT	Supratentorial pilocytic astrocytoma	DKFZv12.8
PA_MID	Supratentorial midline pilocytic astrocytoma	DKFZv12.8
PA_PF	Pilocytic astrocytoma, infratentorial	DKFZv12.8

## Sheet: Supplementary Table 3
Case #	Sequencing Panel	Gene symbol	Transcript and change	Variant allele fraction VAF
AZ75	TSO500	BRAF	BRAF::NM_004333.6:c.1801A>G:p.K601E	VAF=0.41
AZ75	TSO500	CDKN2A	CDKN2A:NM_000077.5:c.180_190delGGAGCTGCTGC:p.E61fs*55	VAF=0.43
AZ75	TSO500	CDKN2A	CDKN2A:NM_000077.5:c.184_185delCT:p.K62fs*	VAF=0.33
AZ75	TSO500	H3C8	H3C8:NM_003534.3:c.2T>C:p.M1T	VAF=0.30
AZ75	TSO500	SETD2	SETD2:NM_014159.7:c.5824delA:p.T1942fs*3	VAF=0.43
CY66	TSO500	PIK3CA	PIK3CA:NM_006218.4:c.1636C>A:p.Q546K	VAF=0.10
CY66	TSO500	TP53	TP53:NM_000546.6:c.1024C>T:p.R342*	VAF=0.33
CY66	TSO500	TP53	TP53:NM_000546.6:c.817C>T:p.R273C	VAF=0.21
CY66	TSO500	NF1	NF1:NM_000267.3:c.1722-2A>C	VAF=0.31
CY66	TSO500	NF1	NF1:NM_000267.3:c.772G>T:p.E258*	VAF=0.57
CY66	TSO500	TBX3	TBX3:NM_016569.4:c.717+1G>A	VAF=0.38
DG27	TSO500	TP53	TP53:NM_000546.6:c.470T>G:p.V157G	VAF=0.89
DG28	TSO500	BCOR	BCOR:NM_001123385.2:c.4800_4801delCT:p.Phe1600fs*	VAF=0.89
FE36	TSO500	FGFR1	FGFR1:NM_023110.3:c.1966A>G:p.K656E	VAF=0.25
FE36	TSO500	TP53	TP53:NM_000546.6:c.476C>T:p.A159V	VAF=0.96
FE36	TSO500	ATRX	ATRX:NM_000489.6:c.5576_5604delATAATAGTGAAGGTGGAAGAGGAAAGGCA:p.N1859fs*13	VAF=0.82
Y897	TSO500	TP53	TP53:NM_000546.6:c.538G>A:p.E180K	VAF=0.37
Y897	TSO500	TP53	TP53:NM_000546.6:c.471_480delCCGCGCCATG:p.R158fs*9	VAF=0.41
Y897	TSO500	TP53	TP53:NM_000546.6:c.458_468delCCGGCACCCGC:p.P153fs*24	VAF=0.40
Y897	TSO500	ATRX	ATRX:NM_000489.6:c.4225_4228delAAAG:p.K1409fs*80	VAF=0.68
Y897	RNA Exome	NTRK2	NACC2::NTRK2	NA
